# Supplementary material for: Phenolic Acids Rescue Iron-Induced Damage in Murine Pancreatic Cells and Tissues
Source: Molecules. 2023 May 14;28(10):4084. doi: 10.3390/molecules28104084 (PMC10224177; doi:10.3390/molecules28104084)
Supplement: Supplementary file 1 [file molecules-28-04084-s001.zip]

Archive with 1 entries (1 files):
- molecules-2347120-supplementary.pdf
